# Supplementary material for: Chimeric symbionts expressing a Wolbachia protein stimulate mosquito immunity and inhibit filarial parasite development
Source: Commun Biol. 2020 Mar 6;3:105. doi: 10.1038/s42003-020-0835-2 (PMC7060271; doi:10.1038/s42003-020-0835-2)
Supplement: Supplementary file 3 — Supplementary Data 1 [file 42003_2020_835_MOESM3_ESM.xlsx]

## Sheet: INDEX
Table	Title	Description
Table S1.1	Grow rates (MGRs)	Grow rates (MGRs) of Asaiawt and recombinant strains (AsaiaWSP and AsaiapHM4) at ten different pH values and statistical analyses
Table S1.2	Phagocytosis index	Percentage of haemocytes showing fluorescent phagocytised bacteria and statistical analyses
Table S1.3	Relative expression of immune genes	Relative expression of immune genes and Bonferroni’s multiple comparisons tests
Table S1.4	Asaia colonisation	CFU/ml of Asaia bacteria and statystical analyses
Table S1.5	Data of mosquito infection	The geometrical mean of L3 larvae per mosquito (William’s mean) and the proportion of mosquitoes that contained at least one L3 larva

## Sheet: S1.1
maximal growth rate (biol. repl. n° 3)
pH	wild type	wild type	wild type	wild type	pHM4	pHM4	pHM4	pHM4	pHM4-WSP	pHM4-WSP	pHM4-WSP	pHM4-WSP
3.5	0.005137	0.00559	0.007783	0.005983	0.004413	0.004706	0.00591	0.004566	0.003214	0.003496	0.004612	0.005269
4	0.008047	0.01111	0.01101	0.006357	0.007093	0.007207	0.005138	0.005227	0.004564	0.004456	0.004446	0.004845
4.5	0.009681	0.01141	0.009068	0.006336	0.008302	0.008134	0.005485	0.005886	0.004753	0.004752	0.003714	0.00528
5	0.01099	0.01131	0.01007	0.007234	0.00836	0.007707	0.005376	0.005379	0.005198	0.005003	0.004668	0.004414
5.5	0.01001	0.01077	0.01137	0.005858	0.008486	0.00854	0.005288	0.005402	0.005163	0.005254	0.003588	0.004536
6	0.01001	0.009756	0.007871	0.006129	0.008126	0.00786	0.004506	0.004524	0.005034	0.005098	0.00371	0.003709
6.5	0.01059	0.0139	0.006915	0.005379	0.008117	0.007738	0.004503	0.004259	0.004704	0.005156	0.004041	0.003269
7	0.01778	0.01725	0.00732	0.004712	0.01231	0.01184	0.003623	0.003777	0.004935	0.005269	0.003669	0.003356
7.5	0.01907	0.01923	0.007492	0.004923	0.01573	0.01539	0.004756	0.004876	0.008155	0.00716	0.003498	0.003916
8	0.02194	0.01995	0.009128	0.005322	0.0151	0.01521	0.004193	0.003752	0.006507	0.005104	0.003995	0.004856
Column A	3,5 wt				Column M	5,5 wt
vs.	vs,				vs	vs
Column B	3,5 pHM4				Column N	5,5 pHM4
Unpaired t test with Welch's correction					Unpaired t test with Welch's correction
P value	0.7757				P value	0.5352
P value summary	ns				P value summary	ns
Significantly different? (P < 0.05)	No				Are means signif. different? (P < 0.05)	No
One- or two-tailed P value?	Two-tailed				One- or two-tailed P value?	Two-tailed
Welch-corrected t, df	t=0,3056 df=3,850				Welch-corrected t, df	t=0,6655 df=5
Column A	3,5 wt				Column M	5,5 wt
vs.	vs,				vs	vs
Column C	3,5 pHM4-wsp				Column O	5,5 pHM4-wsp
Unpaired t test with Welch's correction					Unpaired t test with Welch's correction
P value	0.7103				P value	0.1373
P value summary	ns				P value summary	ns
Significantly different? (P < 0.05)	No				Are means signif. different? (P < 0.05)	No
One- or two-tailed P value?	Two-tailed				One- or two-tailed P value?	Two-tailed
Welch-corrected t, df	t=0,3987 df=4,034				Welch-corrected t, df	t=2,015 df=3
Column D	4 wt				Column N	5,5 pHM4
vs	vs				vs	vs
Column E	4 pHM4				Column O	5,5 pHM4-wsp
Unpaired t test with Welch's correction					Unpaired t test with Welch's correction
P value	0.4477				P value	0.163
P value summary	ns				P value summary	ns
Are means signif. different? (P < 0.05)	No				Are means signif. different? (P < 0.05)	No
One- or two-tailed P value?	Two-tailed				One- or two-tailed P value?	Two-tailed
Welch-corrected t, df	t=0,8235 df=5				Welch-corrected t, df	t=1,840 df=3
Column D	4 wt				Column S	6,5 wt
vs	vs				vs	vs
Column F	4 pHM4-wsp				Column T	6,5 pHM4
Unpaired t test with Welch's correction					Unpaired t test with Welch's correction
P value	0.038				P value	0.3645
P value summary	*				P value summary	ns
Are means signif. different? (P < 0.05)	Yes				Are means signif. different? (P < 0.05)	No
One- or two-tailed P value?	Two-tailed				One- or two-tailed P value?	Two-tailed
Welch-corrected t, df	t=2,799 df=5				Welch-corrected t, df	t=1,022 df=4
Column E	4 pHM4				Column T	6,5 pHM4
vs	vs				vs	vs
Column F	4 pHM4-wsp				Column U	6,5 pHM4-wsp
Unpaired t test with Welch's correction					Unpaired t test with Welch's correction
P value	0.2011				P value	0.4459
P value summary	ns				P value summary	ns
Are means signif. different? (P < 0.05)	No				Are means signif. different? (P < 0.05)	No
One- or two-tailed P value?	Two-tailed				One- or two-tailed P value?	Two-tailed
Welch-corrected t, df	t=1,472 df=5				Welch-corrected t, df	t=0,8753 df=3
Column J	5 wt				Column S	6,5 wt
vs	vs				vs	vs
Column K	5 pHM4				Column U	6,5 pHM4-wsp
Unpaired t test					Unpaired t test with Welch's correction
P value	0.1671				P value	0.209
P value summary	ns				P value summary	ns
Are means signif. different? (P < 0.05)	No				Are means signif. different? (P < 0.05)	No
One- or two-tailed P value?	Two-tailed				One- or two-tailed P value?	Two-tailed
t, df	t=1,572 df=6				Welch-corrected t, df	t=1,595 df=3
Column J	5 wt				Column V	7 wt
vs	vs				vs	vs
Column L	5 pHM4-wsp				Column W	7 pHM4
Unpaired t test with Welch's correction					Unpaired t test with Welch's correction
P value	0.0605				P value	0.5535
P value summary	ns				P value summary	ns
Are means signif. different? (P < 0.05)	No				Are means signif. different? (P < 0.05)	No
One- or two-tailed P value?	Two-tailed				One- or two-tailed P value?	Two-tailed
Welch-corrected t, df	t=2,940 df=3				Welch-corrected t, df	t=0,6459 df=4
Column K	5 pHM4				Column V	7 wt
vs	vs				vs	vs
Column L	5 pHM4-wsp				Column X	7 pHM4-wsp
Unpaired t test with Welch's correction					Unpaired t test with Welch's correction
P value	0.1822				P value	0.1913
P value summary	ns				P value summary	ns
Are means signif. different? (P < 0.05)	No				Are means signif. different? (P < 0.05)	No
One- or two-tailed P value?	Two-tailed				One- or two-tailed P value?	Two-tailed
Welch-corrected t, df	t=1,729 df=3				Welch-corrected t, df	t=1,682 df=3
Column P	6 wt				Column W	7 pHM4
vs	vs				vs	vs
Column Q	6 pHM4				Column X	7 pHM4-wsp
Unpaired t test with Welch's correction					Unpaired t test with Welch's correction
P value	0.6116				P value	0.2166
P value summary	ns				P value summary	ns
Are means signif. different? (P < 0.05)	No				Are means signif. different? (P < 0.05)	No
One- or two-tailed P value?	Two-tailed				One- or two-tailed P value?	Two-tailed
Welch-corrected t, df	t=0,5412 df=5				Welch-corrected t, df	t=1,560 df=3
Column P	6 wt				Column Y	7,5 wt
vs	vs				vs	vs
Column R	6 pHM4-wsp				Column Z	7,5 pHM4
Unpaired t test with Welch's correction					Unpaired t test with Welch's correction
P value	0.1767				P value	0.7366
P value summary	ns				P value summary	ns
Are means signif. different? (P < 0.05)	No				Are means signif. different? (P < 0.05)	No
One- or two-tailed P value?	Two-tailed				One- or two-tailed P value?	Two-tailed
Welch-corrected t, df	t=1,760 df=3				Welch-corrected t, df	t=0,3557 df=5
Column Q	6 pHM4				Column Y	7,5 wt
vs	vs				vs	vs
Column R	6 pHM4-wsp				Column AA	7,5 pHM4-wsp
Unpaired t test with Welch's correction					Unpaired t test with Welch's correction
P value	0.2049				P value	0.2794
P value summary	ns				P value summary	ns
Are means signif. different? (P < 0.05)	No				Are means signif. different? (P < 0.05)	No
One- or two-tailed P value?	Two-tailed				One- or two-tailed P value?	Two-tailed
Welch-corrected t, df	t=1,614 df=3				Welch-corrected t, df	t=1,317 df=3
Column G	4,5 wt				Column Z	7,5 pHM4
vs	vs				vs	vs
Column H	4,5 pHM4				Column AA	7,5 pHM4-wsp
Unpaired t test with Welch's correction					Unpaired t test with Welch's correction
P value	0.4822				P value	0.3521
P value summary	ns				P value summary	ns
Are means signif. different? (P < 0.05)	No				Are means signif. different? (P < 0.05)	No
One- or two-tailed P value?	Two-tailed				One- or two-tailed P value?	Two-tailed
Welch-corrected t, df	t=0,7738 df=4				Welch-corrected t, df	t=1,099 df=3
Column G	4,5 wt				Column AB	8 wt
vs	vs				vs	vs
Column I	4,5 pHM4-wsp				Column AC	8 pHM4
Unpaired t test with Welch's correction					Unpaired t test with Welch's correction
P value	0.1309				P value	0.6624
P value summary	ns				P value summary	ns
Are means signif. different? (P < 0.05)	No				Are means signif. different? (P < 0.05)	No
One- or two-tailed P value?	Two-tailed				One- or two-tailed P value?	Two-tailed
Welch-corrected t, df	t=1,896 df=4				Welch-corrected t, df	t=0,4636 df=5
Column H	4,5 pHM4				Column AB	8 wt
vs	vs				vs	vs
Column I	4,5 pHM4-wsp				Column AD	8 pHM4-wsp
Unpaired t test with Welch's correction					Unpaired t test with Welch's correction
P value	0.1858				P value	0.2556
P value summary	ns				P value summary	ns
Are means signif. different? (P < 0.05)	No				Are means signif. different? (P < 0.05)	No
One- or two-tailed P value?	Two-tailed				One- or two-tailed P value?	Two-tailed
Welch-corrected t, df	t=1,533 df=5				Welch-corrected t, df	t=1,401 df=3
					Column AC	8 pHM4
					vs	vs
					Column AD	8 pHM4-wsp
					Unpaired t test with Welch's correction
					P value	0.2877
					P value summary	ns
					Are means signif. different? (P < 0.05)	No
					One- or two-tailed P value?	Two-tailed
					Welch-corrected t, df	t=1,289 df=3

## Sheet: S1.2
An. stephensi
		PHAGOCYTOSIS INDEX
		Asaia pHM4			Asaia pHM4-WSP
Biol. Repl. N°3	1h	15.5	15.8	15.1	18.2	16.8	17.5
Biol. Repl. N°3	2h	16.4	16.6	15.1	20	20.2	21.1
Sidak's multiple comparisons test		Mean Diff,	95% CI of diff,	Significant?	Summary	Adjusted P Value
Asaia pHM4 - Asaia pHM4-WSP
1h		-2.033	-3,459 to -0,6079	Yes	**	0.0089
2h		-4.4	-5,825 to -2,975	Yes	****	< 0,0001
Ae. aegypti		PHAGOCYTOSIS INDEX
		Asaia pHM4			Asaia pHM4-WSP
Biol. Repl. N°3	1h	15.2	14.9	16	22	21.2	21.1
Biol. Repl. N°3	2h	15.1	16.2	16.2	20.1	21.2	19.2
Sidak's multiple comparisons test	Mean Diff,	95% CI of diff,	Significant?	Summary	Adjusted P Value
Asaia pHM4 - Asaia pHM4-WSP
1h	-6.067	-7,640 to -4,493	Yes	****	< 0,0001
2h	-4.333	-5,907 to -2,760	Yes	***	0.0001

## Sheet: S1.3
	An. stephensi											Ae. aegypti
	CEC1 (relative expression)											CLIPB37 (relative expression)
Biol. Repl. No	WSP 6h	pHM4 6h	CTR 6h	WSP 12h	pHM4 12h	CTR 12h	WSP 24h	pHM4 24h	CTR 24h		Biol. Repl. No	WSP6h	pHM4 6h	CTR 6h	WSP 12h	pHM4 12h	CTR 12h	WSP 24h	pHM4 24h	CTR 24h
1	5.45197	2.63989	0.924286	8.9104	1.72859	1.79754	3.39974	2.36699	0.289236		1	1.84722	0.559978	0.572937	2.58002	1.66105	0.6768	12.9817	5.03427	0.877655
2	3.26484	2.24798	1.02549	9.01451	2.78641	1.59872	1.8555	2.12841	1.24998		2	6.03389	1.5622	0.67308	2.03428	1.03241	0.52946	6.03389	5.02656	0.526398
3	5.54441	2.56135		5.72435	1.22569		0.982746	1.97769
												TRASFERRIN
	DEF											WSP6h	pHM4 6h	CTR 6h	WSP 12h	pHM4 12h	CTR 12h	WSP 24h	pHM4 24h	CTR 24h
	WSP 6h	pHM4 6h	CTR 6h	WSP 12h	pHM4 12h	CTR 12h	WSP 24h	pHM4 24h	CTR 24h		1	0.200691	0.0297125	0.294434	0.189087	0.440101	0.294434	0.0461405	0.1423	0.5297
1	0.580381	1.92766	1.38049	1.01068	2.34041	1.19432	0.623799	0.535339	0.42335		2	1.21203	0.200211	0.3472	0.0727435	0.0939237	0.3472	1.21203	0.243864	0.42975
2	0.276133	0.804734	1.46662	3.03325	2.2326	1.73578	0.51829	0.717427	1.53872
3	0.49146	1.19856		0.906552	1.99781		0.323527	0.663781				NOXM
												WSP6h	pHM4 6h	CTR 6h	WSP 12h	pHM4 12h	CTR 12h	WSP 24h	pHM4 24h	CTR 24h
	TEP1										1	2.81794	1.79592	0.272937	1.64129	1.17294	0.1768	2.52957	1.07596	0.277655
	WSP 6h	pHM4 6h	CTR 6h	WSP 12h	pHM4 12h	CTR 12h	WSP 24h	pHM4 24h	CTR 24h		2	3.85406	1.71396	0.4739	1.46224	1.07594	0.2749	1.52957	0.952549	0.3856
1	2.71672	1.4425	1.03347	3.01008	1.2716	0.78822	1.25767	1.21931	0.786806
2	2.32957	1.36101	0.836666	3.5023	2.21174	0.954944	1.64895	1.09325	1.00756			TEP20
3	2.55754	1.14271		2.73669	1.06621		1.50489	1.15719				WSP6h	pHM4 6h	CTR 6h	WSP 12h	pHM4 12h	CTR 12h	WSP 24h	pHM4 24h	CTR 24h
											1	1.7458	0.639586	0.82946	2.5561	1.29565	0.6768	1.7623	1.00172	0.877655
	NOS										2	2.21728	0.435188	0.6396	2.68337	0.843132	0.53397	0.913979	1.12496	0.7348
	WSP 6h	pHM4 6h	CTR 6h	WSP 12h	pHM4 12h	CTR 12h	WSP 24h	pHM4 24h	CTR 24h
1	1.71565	0.16419	0.517714	4,577771*	2.25209	1.00469	2.28249	0.775047	0.696187			CECD
2	2.8977	0.661601	0.749717	12.3735	2.07433	1.39588	2.4993	0.555332	0.871724			WSP6h	pHM4 6h	CTR 6h	WSP 12h	pHM4 12h	CTR 12h	WSP 24h	pHM4 24h	CTR 24h
3	2.53467	1.12815		8.37836	1.22952		1.09931	1.50594			1	1.88441	0.531169	0.884005	2.33579	1.00948	0.794005	1.33312	1.16465	0.94005
											2	1.95649	0.699765	0.7396	4.14977	1.06314	0.82745	1.1922	1.54016	0.84397
	APL1C
	WSP 6h	pHM4 6h	CTR 6h	WSP 12h	pHM4 12h	CTR 12h	WSP 24h	pHM4 24h	CTR 24h			DEFC
1	1.59423	0.863552	1.1371	1.69969	0.936196	0.449651	1.66241	0.954041	0.891898			WSP6h	pHM4 6h	CTR 6h	WSP 12h	pHM4 12h	CTR 12h	WSP 24h	pHM4 24h	CTR 24h
2	1.94407	1.07783	0.993359	1.0706	0.694619	0.939335	1.7987	0.70723	0.460202		1	1.88427	0.651111	0.612279	1.55863	0.160057	0.712279	1.17745	1.138	0.945348
3	1.81993	0.691458		1.92877	0.907454		1.03967	0.553581			2	1.14534	1.01776	0.7894	0.85863	1.16006	0.68943	0.0357102	1.038	0.85647
CLIPB37 gene expression in Aedes mosquitoes
Bonferroni's multiple comparisons test	Mean Diff,	95% CI of diff,	Significant?	Summary	Adjusted P Value
WSP6h vs. pHM4 6h	2.879	-3,643 to 9,402	No	ns	> 0,9999
WSP6h vs. CTR 6h	3.318	-3,205 to 9,840	No	ns	0.7272
WSP 12h vs. pHM4 12h	0.9604	-5,562 to 7,483	No	ns	> 0,9999
WSP 12h vs. CTR 12h	1.704	-4,818 to 8,226	No	ns	> 0,9999
WSP 24h vs. pHM4 24h	4.477	-2,045 to 11,00	No	ns	0.2776
WSP 24h vs. CTR 24h	8.806	2,284 to 15,33	Yes	**	0.0084
Transferrin gene expression in Aedes mosquitoes
Bonferroni's multiple comparisons test	Mean Diff,	95% CI of diff,	Significant?	Summary	Adjusted P Value
WSP6h vs. pHM4 6h	0.5914	-0,6799 to 1,863	No	ns	0.9121
WSP6h vs. CTR 6h	0.3855	-0,8858 to 1,657	No	ns	> 0,9999
WSP 12h vs. pHM4 12h	-0.1361	-1,407 to 1,135	No	ns	> 0,9999
WSP 12h vs. CTR 12h	-0.1899	-1,461 to 1,081	No	ns	> 0,9999
WSP 24h vs. pHM4 24h	0.436	-0,8353 to 1,707	No	ns	> 0,9999
WSP 24h vs. CTR 24h	0.1494	-1,122 to 1,421	No	ns	> 0,9999
NOXM gene expression in Aedes mosquitoes
Bonferroni's multiple comparisons test	Mean Diff,	95% CI of diff,	Significant?	Summary	Adjusted P Value
WSP6h vs. pHM4 6h	1.581	0,4053 to 2,757	Yes	**	0.0086
WSP6h vs. CTR 6h	2.963	1,787 to 4,138	Yes	****	< 0,0001
WSP 12h vs. pHM4 12h	0.4273	-0,7485 to 1,603	No	ns	> 0,9999
WSP 12h vs. CTR 12h	1.326	0,1501 to 2,502	Yes	*	0.0255
WSP 24h vs. pHM4 24h	1.015	-0,1605 to 2,191	No	ns	0.1047
WSP 24h vs. CTR 24h	1.698	0,5222 to 2,874	Yes	**	0.0054
Tep20 gene expression in Aedes mosquitoes
Bonferroni's multiple comparisons test	Mean Diff,	95% CI of diff,	Significant?	Summary	Adjusted P Value
WSP6h vs. pHM4 6h	1.444	0,5412 to 2,347	Yes	**	0.0027
WSP6h vs. CTR 6h	1.247	0,3440 to 2,150	Yes	**	0.0073
WSP 12h vs. pHM4 12h	1.55	0,6474 to 2,453	Yes	**	0.0016
WSP 12h vs. CTR 12h	2.014	1,111 to 2,917	Yes	***	0.0002
WSP 24h vs. pHM4 24h	0.2748	-0,6282 to 1,178	No	ns	> 0,9999
WSP 24h vs. CTR 24h	0.5319	-0,3711 to 1,435	No	ns	0.473
CECD gene expression in Aedes mosquitoes
Bonferroni's multiple comparisons test	Mean Diff,	95% CI of diff,	Significant?	Summary	Adjusted P Value
WSP6h vs. pHM4 6h	1.305	-0,1825 to 2,793	No	ns	0.0971
WSP6h vs. CTR 6h	1.109	-0,3789 to 2,596	No	ns	0.2007
WSP 12h vs. pHM4 12h	2.206	0,7189 to 3,694	Yes	**	0.0045
WSP 12h vs. CTR 12h	2.432	0,9445 to 3,920	Yes	**	0.0023
WSP 24h vs. pHM4 24h	-0.08975	-1,577 to 1,398	No	ns	> 0,9999
WSP 24h vs. CTR 24h	0.3707	-1,117 to 1,858	No	ns	> 0,9999
DEFC gene expression in Aedes mosquitoes
Bonferroni's multiple comparisons test	Mean Diff,	95% CI of diff,	Significant?	Summary	Adjusted P Value
WSP6h vs. pHM4 6h	0.6804	-0,8082 to 2,169	No	ns	0.951
WSP6h vs. CTR 6h	0.814	-0,6746 to 2,302	No	ns	0.5938
WSP 12h vs. pHM4 12h	0.5486	-0,9400 to 2,037	No	ns	> 0,9999
WSP 12h vs. CTR 12h	0.5078	-0,9808 to 1,996	No	ns	> 0,9999
WSP 24h vs. pHM4 24h	-0.4814	-1,970 to 1,007	No	ns	> 0,9999
WSP 24h vs. CTR 24h	-0.2943	-1,783 to 1,194	No	ns	> 0,9999
CEC1 gene expression in Anopheles mosquitoes
Bonferroni's multiple comparisons test	Mean Diff,	95% CI of diff,	Significant?	Summary	Adjusted P Value
WSP 6h vs. pHM4 6h	2.271	-0,2282 to 4,770	No	ns	0.0877
WSP 6h vs. CTR 6h	3.779	0,9850 to 6,573	Yes	**	0.0056
WSP 12h vs. pHM4 12h	5.97	3,471 to 8,468	Yes	****	< 0,0001
WSP 12h vs. CTR 12h	6.185	3,391 to 8,979	Yes	****	< 0,0001
WSP 24h vs. pHM4 24h	-0.07837	-2,577 to 2,420	No	ns	> 0,9999
WSP 24h vs. CTR 24h	1.31	-1,484 to 4,104	No	ns	> 0,9999
DEF gene expression in Anopheles mosquitoes
Bonferroni's multiple comparisons test	Mean Diff,	95% CI of diff,	Significant?	Summary	Adjusted P Value
WSP 6h vs. pHM4 6h	-0.861	-2,214 to 0,4924	No	ns	0.4352
WSP 6h vs. CTR 6h	-0.9742	-2,487 to 0,5389	No	ns	0.417
WSP 12h vs. pHM4 12h	-0.5401	-1,894 to 0,8133	No	ns	> 0,9999
WSP 12h vs. CTR 12h	0.1851	-1,328 to 1,698	No	ns	> 0,9999
WSP 24h vs. pHM4 24h	-0.1503	-1,504 to 1,203	No	ns	> 0,9999
WSP 24h vs. CTR 24h	-0.4925	-2,006 to 1,021	No	ns	> 0,9999
TEP1 gene expression in Anopheles mosquitoes
Bonferroni's multiple comparisons test	Mean Diff,	95% CI of diff,	Significant?	Summary	Adjusted P Value
WSP 6h vs. pHM4 6h	1.219	0,4852 to 1,953	Yes	***	0.0009
WSP 6h vs. CTR 6h	1.6	0,7789 to 2,420	Yes	***	0.0002
WSP 12h vs. pHM4 12h	1.567	0,8325 to 2,300	Yes	****	< 0,0001
WSP 12h vs. CTR 12h	2.211	1,391 to 3,032	Yes	****	< 0,0001
WSP 24h vs. pHM4 24h	0.3139	-0,4201 to 1,048	No	ns	> 0,9999
WSP 24h vs. CTR 24h	0.5733	-0,2473 to 1,394	No	ns	0.3058
NOS gene expression in Anopheles mosquitoes
Bonferroni's multiple comparisons test	Mean Diff,	95% CI of diff,	Significant?	Summary	Adjusted P Value
WSP 6h vs. pHM4 6h	1.731	-0,5421 to 4,005	No	ns	0.2089
WSP 6h vs. CTR 6h	1.749	-0,7928 to 4,291	No	ns	0.3191
WSP 12h vs. pHM4 12h	8.524	5,982 to 11,07	Yes	****	< 0,0001
WSP 12h vs. CTR 12h	9.176	6,391 to 11,96	Yes	****	< 0,0001
WSP 24h vs. pHM4 24h	1.015	-1,259 to 3,288	No	ns	> 0,9999
WSP 24h vs. CTR 24h	1.176	-1,365 to 3,718	No	ns	> 0,9999
APL1C gene expression in Anopheles mosquitoes
Bonferroni's multiple comparisons test	Mean Diff,	95% CI of diff,	Significant?	Summary	Adjusted P Value
WSP 6h vs. pHM4 6h	0.9085	0,2072 to 1,610	Yes	**	0.008
WSP 6h vs. CTR 6h	0.7208	-0,06315 to 1,505	No	ns	0.0821
WSP 12h vs. pHM4 12h	0.7203	0,01903 to 1,421	Yes	*	0.0423
WSP 12h vs. CTR 12h	0.8719	0,08786 to 1,656	Yes	*	0.0249
WSP 24h vs. pHM4 24h	0.762	0,06074 to 1,463	Yes	*	0.0292
WSP 24h vs. CTR 24h	0.8242	0,04021 to 1,608	Yes	*	0.0364

## Sheet: S1.4
	Asaia_pHM4										Asaia_WSP
Crop 0	737000	312000	377000	28100	677000	255000	576000	1110000	331000	40300	1568000	34700	577000	480000	333000	107500	348000	202000	460000	17000
Crop 1	4200	712000	79300	436000	251000	61400	384000	989000	112000	39500	1100	99700	150000	794000	69000	111000	175000	806000	25000	100
Crop 2	82000	6250	29300	930000	90000	89000	87000	1500	22500	0	5900	23000	55000	0	1000	0	0	50000	7100	700
Midgut 0	305000	284000	430000	19300	28300	92000	324000	490000	53000	449000	44500	35700	60400	10500	500000	43600	508000	194000	184000	73000
Midgut 1	886000	350000	778000	285000	497000	915000	413000	314000	246000	386000	16500	96900	375000	485000	496000	419000	720000	276000	66000	125000
Midgut 2	72000	1300	331000	300000	334000	49000	263000	2500	169000	45000	380000	64000	105000	90000	4000	182000	0	148000	278000	417000
Ovaries 0	340	1350	37000	0	18800	1820	7400	740	630	11200	460	1410	4820	390	6360	490	4730	1980	140	30
Ovaries 1	110	240	20800	3260	290	710	180	10	70	1160	30	5410	320	180	75	3210	890	690	290	0
Ovaries 2	200	0	1400	3730	330	400	0	30	80	0	460	0	180	0	200	0	100	0	20	10
ANOVA Asaia strain
1_ Strain x Time x Tissue
	Df	Sum_Sq	Mean_Sq	F_Value	Pr(>F)
strain	1	146900000000	146900000000	3.201	0.075468	.
tissue	2	2596000000000	1298000000000	28.28	2.92e-11	***
time	2	791400000000	395700000000	8.622	0.000277	***
strain:tissue	2	67920000000	33960000000	0.74	0.478749
strain:time	2	32210000000	16110000000	0.351	0.704562
tissue:time	4	1152000000000	288100000000	6.277	0.000101	***
strain:tissue:time	4	97730000000	24430000000	0.532	0.712136
Residuals	162	7435000000000	45900000000
2_ Time x Tissue
	Df	Sum_Sq	Mean_Sq	F_Value	Pr(>F)
tissue	2	2596000000000	1298000000000	28.528	2.03e-11	***
time	2	791400000000	395700000000	8.697	0.000253	***
tissue:time	4	1152000000000	288100000000	6.332	8.94e-05	***
Residuals	171	7780000000000	45500000000
	2a_Tukey Posthoc (variable::tissue)
		diff	lwr	upr	p (adj)
	Midgut-Crop	2639.17	-89432.9	94711.2	0.997471
	Ovaries-Crop	-253417	-345489	-161344	0
	Ovaries-Midgut	-256056	-348128	-163984	0
	2b_Tukey Posthoc (variable::time)
		diff	lwr	upr	p (adj)
	T1-T0	11393.9	-80678.2	103466	0.953921
	T2-T0	-134613	-226685	-42541.2	0.001985
	T2-T1	-146007	-238079	-53935.2	0.0007062
3_ CROP (ANOVA)
	Df	Sum_Sq	Mean_Sq	F_Value	Pr(>F)
time	2	1259000000000	629700000000	6.54	0.00277	**
Residuals	57	5488000000000	96280000000
	3a_Tukey Posthoc
		diff	lwr	upr	p (adj)
	T1-T0	-163565	-399694	72563.7	0.226712
	T2-T0	-354518	-590646	-118389	0.0018291
	T2-T1	-190952	-427081	45176.2	0.135249
4_MIDGUT (ANOVA)
	Df	Sum_Sq	Mean_Sq	F_Value	Pr(>F)
time	2	684200000000	342100000000	8.516	0.000581	***
Residuals	57	2290000000000	40170000000
	4a_Tukey Posthoc
		diff	lwr	upr	p (adj)
	T1-T0	200855	48338	353372	0.0068443
	T2-T0	-44675	-197192	107842	0.761599
	T2-T1	-245530	-398047	-93013	0.0008037
5_OVARIES (ANOVA)
	Df	Sum_Sq	Mean_Sq	F_Value	Pr(>F)
time	2	224200000	112099216	3.313	0.0436	*
Residuals	57	1929000000	33840631
	5a_Tukey Posthoc
		diff	lwr	upr	p (adj)
	T1-T0	-3108.25	-7535.05	1318.55	0.217934
	T2-T0	-4647.5	-9074.3	-220.696	0.0375495
	T2-T1	-1539.25	-5966.05	2887.55	0.681921

## Sheet: S1.5
Number of microfilariae for mosquito
CN KAN	CN SUGAR	Asaia-pHM4	Asaia-pHM4-WSP
1	0	2	1
1	2	1	0
0	1	1	0
3	1	3	0
0	1	0	0
2	4	1	0
0	1	1	0
1	2	0	1
2	2	0	2
1	1	0	0
1	3	1	2
0	1	3	1
1	2	0	0
2	0	0	0
0	5	0	0
0	2	0	0
1	1	0	0
1	0	2	1
3	0	0	0
0	2	2	0
0	0	0	1
0	0	2	1
2	2	1	2
0	1	1	0
2	1	0	0
3	2	3	0
3	1	1	0
	0	0	0
	5	0	0
	3	0	0
	1	2
	1	0
	1	1
	1	0
	2	0
	3	2
	2	3
	1	1
	0	0
	4	0
	0
	0
Geometrical mean of L3 larvae per mosquito (William’s mean)
-Bact+sugar+Kan			-Bact+sugar			AsaiapHM4			AsaiaWSP
MEAN	SD	N	MEAN	SD	N	MEAN	SD	N	MEAN	SD	N
0.848	0.704	27	1.16	0.707	42	0.611	0.686	40	0.282	0.493	30
Tukey's multiple comparisons test	Mean Diff,	95% CI of diff,	Significant?	Summary	Adjusted P Value
-Bact+sugar+Kan vs. -Bact+sugar	-0.312	-0,7354 to 0,1114	No	ns	0.2259
-Bact+sugar+Kan vs. AsaiapHM4	0.237	-0,1905 to 0,6645	No	ns	0.4755
-Bact+sugar+Kan vs. AsaiaWSP	0.566	0,1107 to 1,021	Yes	**	0.0083
-Bact+sugar vs. AsaiapHM4	0.549	0,1698 to 0,9282	Yes	**	0.0014
-Bact+sugar vs. AsaiaWSP	0.878	0,4677 to 1,288	Yes	****	< 0,0001
AsaiapHM4 vs. AsaiaWSP	0.329	-0,08558 to 0,7436	No	ns	0.1702
The mean number of mosquitoes presenting L3 larvae
contingency analysis
	infect	no_inf
CN KAN	32	10
CN SUGAR	18	9
Asaia-pHM4	20	20
Asaia-pHM4-WSP	9	21
Chi-square
Chi-square, df	0,7471, 1
z	0.8643
P value	0.3874
P value summary	ns
One- or two-sided	Two-sided
Statistically significant? (alpha<0.05)	No
Data analyzed	infect	no_inf	Total
CN KAN	32	10	42
CN SUGAR	18	9	27
Total	50	19	69
Chi-square
Chi-square, df	6,057, 1
z	2.461
P value	0.0138
P value summary	*
One- or two-sided	Two-sided
Statistically significant? (alpha<0.05)	Yes
Data analyzed	infect	no_inf	Total
CN KAN	32	10	42
Asaia-pHM4	20	20	40
Total	52	30	82
Chi-square
Chi-square, df	15,23, 1
z	3.902
P value	< 0,0001
P value summary	****
One- or two-sided	Two-sided
Statistically significant? (alpha<0.05)	Yes
Data analyzed	infect	no_inf	Total
CN KAN	32	10	42
Asaia-pHM4-WSP	9	21	30
Total	41	31	72
Fisher's exact test
P value	0.141
P value summary	ns
One- or two-sided	Two-sided
Statistically significant? (alpha<0.05)	No
Data analyzed	infect	no_inf	Total
Asaia-pHM4	20	20	40
Asaia-pHM4-WSP	9	21	30
Total	29	41	70
